# Supplementary material for: Reducing Unspecific Protein Adsorption in Microfluidic Papers Using Fiber-Attached Polymer Hydrogels
Source: Sensors (Basel). 2021 Sep 23;21(19):6348. doi: 10.3390/s21196348 (PMC8512548; doi:10.3390/s21196348)
Supplement: Supplementary file 1 [file sensors-21-06348-s001.zip]

Archive with 1 entries (1 files):
- sensors-1382582-supplementary.pdf
